# Supplementary material for: Effects of Taro (Colocasia esculenta) Water-Soluble Non-Starch Polysaccharide, Lactobacillus acidophilus, Bifidobacterium breve, Bifidobacterium infantis, and Their Synbiotic Mixtures on Pro-Inflammatory Cytokine Interleukin-8 Production
Source: Nutrients. 2022 May 19;14(10):2128. doi: 10.3390/nu14102128 (PMC9147535; doi:10.3390/nu14102128)
Supplement: Supplementary file 1 [file nutrients-14-02128-s001.zip]

Archive with 1 entries (1 files):
- nutrients-1637292-supplementary.pdf
